# Supplementary material for: Genome-wide characterization and expression analysis of the growth-regulating factor family in Saccharum
Source: BMC Plant Biol. 2022 Nov 2;22:510. doi: 10.1186/s12870-022-03891-4 (PMC9628180; doi:10.1186/s12870-022-03891-4)
Supplement: Supplementary file 2 — Supplementary Material 2 [file 12870_2022_3891_MOESM2_ESM.xlsx]

## Sheet: Sheet1
Supplementary Table 1 Sequence matrix identities of GRF proteins calculated by BioEdit software (%)
Gene	SsGRF1	SsGRF2	SsGRF3	SsGRF4	SsGRF5	SsGRF6	SsGRF7	SsGRF8	SsGRF9	SsGRF10	SbGRF1	SbGRF2	SbGRF3	SbGRF4	SbGRF5	SbGRF6	SbGRF7	SbGRF8	SbGRF9	SbGRF10	ZmGRF1	ZmGRF2	ZmGRF3	ZmGRF4	ZmGRF5	ZmGRF6	ZmGRF7	ZmGRF8	ZmGRF9	ZmGRF10	ZmGRF11	ZmGRF12	ZmGRF13	ZmGRF14	ZmGRF15	AtGRF1	AtGRF2	AtGRF3	AtGRF4	AtGRF5	AtGRF6	AtGRF7	AtGRF8	AtGRF9	OsGRF1	OsGRF2	OsGRF3	OsGRF4	OsGRF5
SsGRF1
SsGRF2	18.1
SsGRF3	9	10.8
SsGRF4	15.2	15.7	11.8
SsGRF5	11	13.4	25.5	16.8
SsGRF6	14.6	14.1	9.8	21	13.1
SsGRF7	23.2	21.1	11	16.2	18.6	15.4
SsGRF8	14.6	13.6	11.5	53.9	15.8	20.9	15.4
SsGRF9	14.1	15.7	11.9	30.9	13.2	20.5	14.1	31.8
SsGRF10	13.9	13.9	11.2	19.8	15.3	37.5	16.7	20.3	20.1
SbGRF1	94.5	18.1	8.9	15.1	10.9	14.3	22.8	14.1	14.1	13.4
SbGRF2	18.6	94.5	10.6	15.2	12.4	13.6	20.9	13.2	15.3	13.7	18.6
SbGRF3	8.9	10.5	91.8	11.9	26.4	10	11.3	11.3	11.9	11.6	8.8	10.1
SbGRF4	14.8	16.5	12	92.3	16.7	20.6	16	53.8	30.4	19.8	14.7	15.7	12.3
SbGRF5	5.1	5.2	12.6	6.4	89	4.9	6.7	5.2	4.5	5	5.4	5.1	13.4	6.3
SbGRF6	14.3	14	9.8	21.2	12.9	90.5	15.7	21.3	20	37.9	14	13.3	10	21.1	4.7
SbGRF7	24.8	20.9	9.9	15.7	16.4	14.4	94.2	14.7	13.7	16.5	24.9	21.5	10.1	15.5	6.3	14.3
SbGRF8	14.6	13.9	12.4	55.6	15.4	21.3	15.3	88.6	31.9	19.7	14.1	13.4	11.9	55.3	5.3	21.7	14.8
SbGRF9	10.7	11.6	9.3	28.6	12.5	19.1	13.4	28.9	95.3	18.8	10.7	11	9.5	28.1	3	18.3	12.3	29
SbGRF10	13.6	13.9	11.5	20	15.7	37.4	16.7	20.4	19.9	89.4	13.1	13.3	12.2	20	5.2	37.8	16.1	20.3	18.8
ZmGRF1	88.3	18.2	8.4	15.7	11.5	14.8	22.6	14.7	14.3	14.2	89.2	18.4	8.1	15.3	5.1	14.7	24.5	14.6	10.9	14
ZmGRF2	18.8	84.2	11.2	15.6	13.2	13.8	21	13.2	15	13.6	18.7	84.7	10.9	16.6	5.5	13.5	21.4	13.7	11.3	13.4	18.5
ZmGRF3	15.1	13.9	12.7	54.5	15.7	22.4	15.5	82.9	32.9	20.6	14.6	13.4	12.4	53.9	5.4	22.7	15.2	88	30.3	20.8	15.2	13.5
ZmGRF4	9.2	10.7	81.4	11.6	26.2	10.2	11.3	11.3	11.8	11.6	9.2	10.3	87.6	12.1	13.8	10.2	10.1	11.7	9.7	12.1	8.3	10.7	12.1
ZmGRF5	25	21.6	9.9	16.1	16.4	14.5	80.8	15.1	13.8	17	24.7	21.9	10.1	15.9	5.9	14.8	88.7	15.1	12.3	16.6	24.9	21.8	15.2	9.9
ZmGRF6	11.9	13.4	27	16.2	76.7	12.8	18.9	15.5	13.5	14.9	11.4	12.9	28.7	16	33	12.8	16.6	15.6	12.2	15.4	11.7	13.2	16.5	28.9	16.3
ZmGRF7	13.9	13.4	9.1	20	12.5	79	14.6	20.5	18.9	36.9	13.6	12.9	9.5	19.3	4.5	78	14.3	21.2	17.5	37.1	13.9	13.2	22.2	9.7	14	12
ZmGRF8	56.2	16.9	8.6	17.3	12.4	18.7	24.6	15	16.7	16.9	55.7	16.1	8.5	16.7	4.3	18.6	24	15	15.8	16.8	56.5	16.8	15.6	8.5	24.9	12.5	17.2
ZmGRF9	11	13.5	27.6	16.5	79.2	13.6	18.2	15.8	13.5	16.1	11	12.5	29	16.3	32.5	13.6	16	16.2	12.4	16.6	11.4	13.3	16.5	28.4	16	82.6	12.7	12.4
ZmGRF10	15.4	16.7	11.9	81.3	16.7	20.9	15.9	49.7	30.8	20.3	15.2	16.4	12	80.8	6.3	21.2	15.9	51.8	27.7	20.3	15.9	16.8	51.9	11.8	16.3	15.9	20	17	16.1
ZmGRF11	13.1	14.6	12.3	31.3	13.7	21.6	14.8	31.8	68.8	22.2	13.1	14.1	12.5	30.5	5.3	21.3	14.2	32.1	66.7	21.7	13	13.8	33.8	12.5	14.2	14.2	20.3	16.6	14.4	30.1
ZmGRF12	13.7	12.6	9.9	17.8	14.2	32.7	14.9	18.6	18.6	69	13.2	12.5	10.4	18	4.5	32.5	15	18.1	16.8	64.7	14.1	12.8	18.7	10.4	15.3	14.1	31.9	15.3	14.9	18.4	19.3
ZmGRF13	8.9	10.5	83.8	11.5	25.9	10.3	11.5	11.6	11.7	11.9	9	10.1	90	12.2	13	10.3	10.4	12.2	9.5	12.5	8.3	10.5	12.7	85.4	10.4	27.7	9.7	8.5	28.5	11.7	12.3	10.7
ZmGRF14	13.8	14.6	12.6	20.5	16.9	36.2	17.4	21.6	20.3	79.7	13.1	14	13.1	20.7	5.4	36.6	16.5	21.2	19.8	82.2	13.8	13.7	22.1	12.6	17	16.3	36	16.8	17.9	21.3	22.6	62.3	13.4
ZmGRF15	15.3	14.2	12.2	55	16.6	22.3	15.6	84.2	33.4	21.2	14.8	13.5	12.2	54.5	5.6	22.6	14.9	87.7	30.8	21.5	15.6	14	88.6	11.9	15.4	17	21.9	15.7	17.5	52.3	33.8	19.2	12.2	22.7
AtGRF1	24.3	17.9	9.8	15	11.6	13.3	17.7	13.4	13.3	13.8	25.1	18.8	9.9	14.4	4.6	14.2	20.4	13.6	10.9	13.3	25.4	18.6	13.9	10.1	20.3	11.7	13.1	21	11.8	15	13.8	12.8	9.7	13.3	14.1
AtGRF2	23.1	17.5	10.4	15.2	12.3	12.2	18	13.8	14.1	12.9	23.2	18.1	10.6	14.8	5.1	12.9	19.1	14	11.3	12.7	23	17.7	13.9	10.5	19.3	12.7	12.1	18.9	12.3	15.1	13.5	11.3	10.1	12.7	14.3	56.5
AtGRF3	13.9	17	11.9	17.8	17	15	16.4	16.1	17.1	16.4	13.5	17	12.5	18	6.6	15.5	15.5	16.4	14.5	16.2	14	15.8	16.8	12.7	15.8	17.6	14.2	17.1	17	19.6	17	15	12.4	15.9	17.2	15.5	15
AtGRF4	13	15.6	11.4	15.2	16.4	13.3	15.5	13.7	14.7	16.6	12.5	15.4	12.1	15	6.3	13.3	14.7	14.1	12.4	16.4	12.7	15.3	14.4	12.3	14.7	18.1	13.5	13.4	16.8	16.5	15.3	14.6	11.9	16	14.6	14.1	14.6	66.9
AtGRF5	12.8	13.1	10.4	19.4	12.4	26.4	16.3	17.6	16	22.8	12.5	12.7	10.4	19.4	4.1	25.8	15.7	18.1	14.9	23.5	12.7	12.8	18.3	11	15.8	11.9	25.5	16.8	12.5	18.4	17	20.3	10.7	23.9	18.3	12.6	12.3	16.5	15.1
AtGRF6	11.8	14.8	12.6	17.2	15.6	21.8	17.9	18.5	16.3	22.3	11.5	14.1	12.8	17.2	5.8	22.2	16.5	18.4	15.1	22.9	11.5	14	18.2	12.8	16.3	15	21.3	15.9	15.5	16.5	17.6	19.1	12.9	24.7	18.3	11.7	13	14.1	13.8	24.6
AtGRF7	12.5	17.6	10.8	15.9	12.7	13.1	15.9	14.4	15.2	14.6	12.4	16.7	10.6	15.8	4	13.8	15.3	15.4	12.5	14.8	12.4	16.9	14.6	10.8	15.5	13.4	13.8	14	13.4	15.4	15.5	13.2	10.6	15.4	15.3	12.6	13.6	17.1	16.9	15	15.7
AtGRF8	13.1	16	13.8	14.6	14.2	12.6	13.5	15	13.6	13	13.3	16.5	13.8	14.8	4.9	12.7	13.2	15.1	10.2	13	13.7	16.7	15.4	14.7	13.2	14.3	12.1	13	13.8	13.8	13.3	11.3	14	13.7	15	14.8	15.2	18.7	19.1	13.9	12.4	17.6
AtGRF9	11.8	11.9	10.2	12.5	11.9	13.2	11.6	12.6	14.4	14.6	11.6	11.8	10.3	12.6	4.3	13.1	11.6	13.1	12.6	13.6	11.5	12.5	11.9	10.5	11.7	11.4	11.7	13.8	11.6	13.1	14.5	12.6	10.4	14	12.2	11.3	10.9	15	13.6	14	12.6	13.3	12.5
OsGRF1	13.8	13.4	10.7	20.6	12.7	71.6	14.7	21.3	21.5	37.4	13.7	12.9	10.9	20.8	5	72.7	14.3	22	20	37.5	14.5	13.2	23.1	10.4	14.2	12.7	63.7	17.5	13.4	21.3	22.6	31.9	10.7	36.8	23.1	14.5	12.7	15	12.9	26.4	22.4	13.7	12.4	12.6
OsGRF2	13.3	14	12.1	21.1	16.3	33.7	16.8	21.3	20.8	52.3	12.8	13.4	12.3	20.8	6.4	34.1	15.6	21.7	19.5	53.2	13.7	13.4	21.7	12.2	16.4	16	33	17.6	17.3	20.5	21.4	43.5	12.4	52.6	22.2	13.4	12.8	18	17.2	21.9	24.6	16.4	13.6	13.7	33.6
OsGRF3	15.2	14.2	12.3	59.2	16.4	22.3	15.4	67.1	33	21.6	14.5	13.7	12.4	58.8	6.3	22.3	14.9	68.3	29.9	22	14.9	13.7	68	11.9	15.4	16.8	21.2	15.9	17.6	55.6	33.7	19.1	12.5	22.7	68.1	15.3	14.5	17.8	15	18.6	18.3	15.3	13.7	14.4	22.9	22.5
OsGRF4	15.1	15.7	12.7	73.8	17.4	21.5	15.7	56.2	33.4	21.5	15.1	15	12.2	72.6	6.8	22	15.1	57.7	30.4	21.2	15.4	15	57.4	11.9	15.6	16.8	20.5	16.4	16.8	67.3	32.5	19.3	12.2	22.5	57.5	14.5	14.1	19.1	15.9	19.2	17.7	15.6	13.6	12.6	21.7	21.5	63.9
OsGRF5	13.6	15.8	12.1	33.7	13.9	21.9	15.7	32.3	70	21.1	13.5	15	12.1	32.5	5.3	21.6	14.8	32.8	68.1	21.3	14	14.7	34.1	11.9	14.9	14.6	20.3	18.5	14.6	31.3	66.4	19	12	22.6	34.7	13.5	13.7	18.1	16.4	17.1	17.7	14.9	13.6	14.4	23.5	21.7	35.1	35.3
OsGRF6	61.1	17.8	8.7	17	11.7	16.9	24.8	15.8	17	17.8	61.1	17.5	8.8	16.7	4.1	17.1	26.8	16	14.4	17.1	61	17.6	16.5	8.9	26.9	11.8	16.3	64.2	11.8	17.7	15.7	16.9	9	17.5	16.1	23.3	19.4	15.7	13.7	16.7	15	14.4	13.1	14.6	16.9	17.1	16.6	16.6	17
OsGRF7	28.6	20.3	9.1	18.5	13.7	15.6	33.4	16.6	15.2	18.2	27.6	20.1	9	19.3	4.8	15.9	37.3	16.6	12.6	17.9	28	20.6	16.8	9.4	37	14	16.1	27.1	13.4	18	16.2	17.3	9.1	17.3	17.1	21.7	19.3	17	17.2	16.2	15.5	16.7	13.9	14.9	14.9	16.8	17.9	17.3	16.7
OsGRF8	24.5	20	11.5	15.8	12.7	13.3	48.4	15.3	15	15.7	25.4	20.2	11.2	15.9	5.3	13.6	54.7	15.2	12.7	15.5	24.7	20.6	15	10.8	54.8	13.1	12.9	21.6	12.1	15.8	14.5	14.2	10.6	15.8	15.3	21.2	20.7	15.7	15.2	14.5	13.6	16	15.2	11.5	14.2	15.7	15.5	15.6	15.5
OsGRF9	17.3	67.5	9.4	15.4	12.4	13.7	20.7	13.7	15.8	14.1	17.4	67.8	9.2	16.2	4.5	13.4	20.7	14	11.1	14.1	17.4	62.7	14.1	9.4	21.8	12.5	13.4	15.1	12.5	15.8	14.1	12.7	9.2	15.3	14.3	17.1	16.9	16.4	14.6	13.5	14.7	17.4	14.4	12.9	12.8	13.2	14.9	15	15.3
OsGRF10	11	13	25.8	16.2	65.2	12.8	17.6	16.2	13.6	14.8	11	12.5	26.8	15.7	28.3	12.8	15.4	16.5	11.8	15.3	11.2	12.9	16.7	26.3	15.4	71	12.4	12.7	70.7	15.8	14	13.8	25.9	16.5	17.1	11.4	12.7	16.3	16.1	12.2	16.4	12.8	13.3	11.9	12.7	16.7	16.4	16.6	14.8
OsGRF11	9.6	11.3	69.6	11.2	24.5	10	12.2	11	11.1	12.1	9.5	11.3	75	11.4	12.3	10	11	11.6	8.9	12.5	9	11.5	12.1	71.5	10.7	26.6	9.7	9.1	26.9	11.6	11.2	10.9	73.2	13.1	11.8	10.4	11.2	13.5	12.9	10.9	13.4	10.7	14	10.6	10.3	12.8	12.6	12.1	11.7
OsGRF12	11.7	12.9	24.6	16.2	59.3	13.6	18.4	16	13.5	14.8	11.1	12.1	27.8	15.8	25.5	13.4	15.9	16.1	11.4	15.4	11	12.3	16.4	27.2	16.5	65.1	13	12.6	65.2	15.7	14.4	13.6	27.6	16.4	16.8	11.9	13	17.1	17.1	12.3	15.5	12.9	13.7	12.1	13.4	16.1	17.4	15.6	14.8
[truncated: 7 more columns]
