# Supplementary material for: Genome-wide characterization and expression analysis of the growth-regulating factor family in Saccharum
Source: BMC Plant Biol. 2022 Nov 2;22:510. doi: 10.1186/s12870-022-03891-4 (PMC9628180; doi:10.1186/s12870-022-03891-4)
Supplement: Supplementary file 3 — Supplementary Material 3 [file 12870_2022_3891_MOESM3_ESM.xlsx]

## Sheet: Sheet1
Table S2 The GRF gene alleles in Saccharum spontaneum.
Gene name	Representive Gene model	Chr		Allele A		Allele B		Allele C		Allele D
			Sorghum homologs ID	Gene ID	Chromosome position	Gene ID	Chromosome position	Gene ID	Chromosome position	Gene ID	Chromosome position
SsGRF1	Sspon.01G0026220	1	Sobic.001G104500	Sspon.01G0026220-1A|Sspon.01G0026220-1P	Chr1A:91218024-91221628|Chr1A:91183788-91188288	Sspon.01G0026220-2B	Chr1B:98320540-98323699	Sspon.01G0026220-3C	Chr1C:95151468-95154833
SsGRF2	Sspon.01G0024960	1	Sobic.001G139800	Sspon.01G0024960-1A|Sspon.01G0024960-1P	Chr1A:88751274-88753804|Chr1A:89086721-89089424	Sspon.01G0024960-2B	Chr1B:97404661-97407432	Sspon.01G0024960-3C	Chr1C:87427240-87429767
SsGRF3	Sspon.02G0007980	2	Sobic.002G297800	Sspon.02G0007980-1A	Chr2A:23116124-23117985			Sspon.02G0007980-2C	Chr2C:25589226-25591347	Sspon.02G0007980-3D|Sspon.02G0007980-1P|Sspon.02G0007980-2P	Chr2D:17076634-17079179|Chr2D:849437-851835|Chr2D:48475114-48477221
SsGRF4	Sspon.04G0023310	4	Sobic.004G269900			Sspon.04G0023310-1B	Chr4B:11958987-11962661	Sspon.04G0023310-2C	Chr4C:15424765-15428907	Sspon.04G0023310-3D	Chr4D:16470282-16474064
SsGRF5	Sspon.04G0006300	4	Sobic.004G282601	Sspon.04G0006300-1A	Chr4A:17860076-17861000	Sspon.04G0006300-2B	Chr4B:14059350-14060398			Sspon.04G0006300-3D	Chr4D:18822518-18823439
SsGRF6	Sspon.08G0012220	4	Sobic.004G317000	Sspon.08G0012220-1A	Chr8A:52228784-52229961	Sspon.08G0012220-2B|Sspon.08G0012220-1P	Chr8B:48491534-48499915|Chr4B:3930428-3931951	Sspon.08G0012220-3C	Chr8C:49906150-49907532	Sspon.08G0012220-4D	Chr8D:50949369-50950549
SsGRF7	Sspon.06G0015340	6	Sobic.005G150900	Sspon.06G0015340-1A	Chr6A:84533334-84535970	Sspon.06G0015340-2B	Chr6B:67986039-67988844	Sspon.06G0015340-3C	Chr6C:80917847-80918348
SsGRF8	Sspon.05G0023450	5	Sobic.006G203400			Sspon.05G0023450-1B	Chr5B:7399111-7403055	Sspon.05G0023450-2C	Chr5C:4390117-4394382
SsGRF9	Sspon.08G0017060	8	Sobic.010G013500	Sspon.08G0017060-1A	Chr8A:66675958-66679334	Sspon.08G0017060-2B	Chr8B:61617223-61620401
SsGRF10	Sspon.08G0012220	8	Sobic.010G077200	Sspon.08G0012220-1A	Chr8A:52228784-52229961	Sspon.08G0012220-2B|Sspon.08G0012220-1P	Chr8B:48491534-48499915|Chr4B:3930428-3931951	Sspon.08G0012220-3C	Chr8C:49906150-49907532	Sspon.08G0012220-4D	Chr8D:50949369-50950549
