# Supplementary material for: Genome-wide characterization and expression analysis of the growth-regulating factor family in Saccharum
Source: BMC Plant Biol. 2022 Nov 2;22:510. doi: 10.1186/s12870-022-03891-4 (PMC9628180; doi:10.1186/s12870-022-03891-4)
Supplement: Supplementary file 4 — Supplementary Material 4 [file 12870_2022_3891_MOESM4_ESM.xlsx]

## Sheet: Sheet1
Table S3. Information about orthologous genes among S. spontaneum, maize, rice and sorghum
Link 1 gene name	Link 1 gene ID	Link 2 gene name	Link 2 gene ID	E-value
OsGRF8	LOC_Os11g35030.1	SbGRF7	Sobic.005G150900.1	1e-114
OsGRF1	LOC_Os02g53690.1	SbGRF6	Sobic.004G317000.1	2e-137
OsGRF10	LOC_Os02g45570.1	SbGRF5	Sobic.004G282601.1	2e-28
OsGRF4	LOC_Os02g47280.1	SbGRF4	Sobic.004G269900.1	7e-133
OsGRF4	LOC_Os02g47280.1	SbGRF8	Sobic.006G203400.1	4e-106
OsGRF1	LOC_Os02g53690.1	SbGRF10	Sobic.010G077200.1	4e-63
OsGRF9	LOC_Os03g47140.1	SbGRF2	Sobic.001G139800.1	7e-157
OsGRF6	LOC_Os03g51970.1	SbGRF1	Sobic.001G104500.1	2e-204
OsGRF12	LOC_Os04g48510.1	SbGRF5	Sobic.004G282601.1	3e-25
OsGRF3	LOC_Os04g51190.1	SbGRF4	Sobic.004G269900.1	2e-114
OsGRF3	LOC_Os04g51190.1	SbGRF8	Sobic.006G203400.1	3e-139
OsGRF2	LOC_Os06g10310.1	SbGRF6	Sobic.004G317000.1	6e-40
OsGRF5	LOC_Os06g02560.1	SbGRF9	Sobic.010G013500.2	1e-131
OsGRF2	LOC_Os06g10310.1	SbGRF10	Sobic.010G077200.1	1e-77
OsGRF11	LOC_Os07g28430.1	SbGRF3	Sobic.002G297800.1	3e-90
OsGRF4	LOC_Os02g47280.1	ZmGRF15	GRMZM2G129147	9e-96
OsGRF4	LOC_Os02g47280.1	ZmGRF3	GRMZM2G041223	2e-102
OsGRF10	LOC_Os02g45570.1	ZmGRF6	GRMZM2G124566	6e-72
OsGRF1	LOC_Os02g53690.1	ZmGRF7	GRMZM2G105335	2e-118
OsGRF10	LOC_Os02g45570.1	ZmGRF9	GRMZM2G045977	3e-68
OsGRF4	LOC_Os02g47280.1	ZmGRF10	GRMZM2G034876	2e-122
OsGRF1	LOC_Os02g53690.1	ZmGRF12	GRMZM5G850129	8e-51
OsGRF1	LOC_Os02g53690.1	ZmGRF14	GRMZM2G067743	1e-49
OsGRF6	LOC_Os03g51970.1	ZmGRF1	GRMZM2G178261	5e-196
OsGRF9	LOC_Os03g47140.1	ZmGRF2	GRMZM2G018414	3e-144
OsGRF6	LOC_Os03g51970.1	ZmGRF8	GRMZM5G853392	2e-146
OsGRF3	LOC_Os04g51190.1	ZmGRF15	GRMZM2G129147	2e-129
OsGRF3	LOC_Os04g51190.1	ZmGRF3	GRMZM2G041223	1e-134
OsGRF12	LOC_Os04g48510.1	ZmGRF6	GRMZM2G124566	2e-66
OsGRF12	LOC_Os04g48510.1	ZmGRF9	GRMZM2G045977	2e-61
OsGRF3	LOC_Os04g51190.1	ZmGRF10	GRMZM2G034876	3e-116
OsGRF2	LOC_Os06g10310.1	ZmGRF7	GRMZM2G105335	7e-39
OsGRF5	LOC_Os06g02560.1	ZmGRF11	GRMZM2G098594	1e-115
OsGRF2	LOC_Os06g10310.1	ZmGRF12	GRMZM5G850129	6e-62
OsGRF2	LOC_Os06g10310.1	ZmGRF14	GRMZM2G067743	1e-74
OsGRF11	LOC_Os07g28430.1	ZmGRF13	GRMZM2G096709	4e-93
OsGRF10	LOC_Os02g45570.1	OsGRF12	LOC_Os04g48510.1	2e-64
OsGRF4	LOC_Os02g47280.1	OsGRF3	LOC_Os04g51190.1	9e-133
OsGRF1	LOC_Os02g53690.1	OsGRF2	LOC_Os06g10310.1	3e-46
SbGRF2	Sobic.001G139800.1	ZmGRF2	GRMZM2G018414	8e-204
SbGRF1	Sobic.001G104500.1	ZmGRF1	GRMZM2G178261	2e-252
SbGRF1	Sobic.001G104500.1	ZmGRF8	GRMZM5G853392	4e-169
SbGRF3	Sobic.002G297800.1	ZmGRF4	GRMZM2G004619	4e-102
SbGRF3	Sobic.002G297800.1	ZmGRF13	GRMZM2G096709	2e-107
SbGRF4	Sobic.004G269900.1	ZmGRF15	GRMZM2G129147	1e-88
SbGRF4	Sobic.004G269900.1	ZmGRF3	GRMZM2G041223	8e-97
SbGRF6	Sobic.004G317000.1	ZmGRF7	GRMZM2G105335	1e-154
SbGRF5	Sobic.004G282601.1	ZmGRF6	GRMZM2G124566	3e-39
SbGRF4	Sobic.004G269900.1	ZmGRF10	GRMZM2G034876	8e-148
SbGRF5	Sobic.004G282601.1	ZmGRF9	GRMZM2G045977	5e-38
SbGRF6	Sobic.004G317000.1	ZmGRF12	GRMZM5G850129	2e-47
SbGRF6	Sobic.004G317000.1	ZmGRF14	GRMZM2G067743	1e-42
SbGRF7	Sobic.005G150900.1	ZmGRF5	GRMZM2G099862	1e-185
SbGRF8	Sobic.006G203400.1	ZmGRF15	GRMZM2G129147	3e-165
SbGRF8	Sobic.006G203400.1	ZmGRF3	GRMZM2G041223	3e-172
SbGRF8	Sobic.006G203400.1	ZmGRF10	GRMZM2G034876	2e-104
SbGRF10	Sobic.010G077200.1	ZmGRF7	GRMZM2G105335	5e-41
SbGRF9	Sobic.010G013500.2	ZmGRF11	GRMZM2G098594	2e-126
SbGRF10	Sobic.010G077200.1	ZmGRF12	GRMZM5G850129	3e-120
SbGRF10	Sobic.010G077200.1	ZmGRF14	GRMZM2G067743	2e-141
SbGRF4	Sobic.004G269900.1	SbGRF8	Sobic.006G203400.1	1e-101
SbGRF6	Sobic.004G317000.1	SbGRF10	Sobic.010G077200.1	2e-42
OsGRF10	LOC_Os02g45570.1	SsGRF5	Sspon.04G0006300-1A	3e-60
OsGRF1	LOC_Os02g53690.1	SsGRF10	Sspon.08G0012220-1A	1e-56
OsGRF6	LOC_Os03g51970.1	SsGRF1	Sspon.01G0026220-1A	8e-200
OsGRF12	LOC_Os04g48510.1	SsGRF5	Sspon.04G0006300-1A	5e-56
OsGRF3	LOC_Os04g51190.1	SsGRF8	Sspon.05G0023450-1B	2e-137
OsGRF2	LOC_Os06g10310.1	SsGRF10	Sspon.08G0012220-1A	5e-71
OsGRF5	LOC_Os06g02560.1	SsGRF9	Sspon.08G0017060-1A	4e-147
SbGRF2	Sobic.001G139800.1	SsGRF2	Sspon.01G0024960-1A	2e-221
SbGRF1	Sobic.001G104500.1	SsGRF1	Sspon.01G0026220-1A	2e-258
SbGRF3	Sobic.002G297800.1	SsGRF3	Sspon.02G0007980-3D	1e-99
SbGRF5	Sobic.004G282601.1	SsGRF5	Sspon.04G0006300-1A	6e-44
SbGRF6	Sobic.004G317000.1	SsGRF10	Sspon.08G0012220-1A	2e-49
SbGRF8	Sobic.006G203400.1	SsGRF8	Sspon.05G0023450-1B	6e-175
SbGRF10	Sobic.010G077200.1	SsGRF10	Sspon.08G0012220-1A	1e-148
SbGRF9	Sobic.010G013500.2	SsGRF9	Sspon.08G0017060-1A	8e-165
SsGRF3	Sspon.02G0007980-3D	ZmGRF4	GRMZM2G004619	4e-101
SsGRF3	Sspon.02G0007980-3D	ZmGRF13	GRMZM2G096709	8e-105
SsGRF5	Sspon.04G0006300-1A	ZmGRF6	GRMZM2G124566	1e-69
SsGRF5	Sspon.04G0006300-1A	ZmGRF9	GRMZM2G045977	1e-68
SsGRF8	Sspon.05G0023450-1B	ZmGRF15	GRMZM2G129147	1e-155
SsGRF8	Sspon.05G0023450-1B	ZmGRF3	GRMZM2G041223	2e-160
SsGRF10	Sspon.08G0012220-1A	ZmGRF7	GRMZM2G105335	1e-43
SsGRF10	Sspon.08G0012220-1A	ZmGRF12	GRMZM5G850129	2e-123
SsGRF9	Sspon.08G0017060-1A	ZmGRF11	GRMZM2G098594	3e-137
ZmGRF1	GRMZM2G178261	ZmGRF8	GRMZM5G853392	5e-169
ZmGRF15	GRMZM2G129147	ZmGRF3	GRMZM2G041223	3e-159
ZmGRF15	GRMZM2G129147	ZmGRF10	GRMZM2G034876	2e-94
ZmGRF3	GRMZM2G041223	ZmGRF10	GRMZM2G034876	7e-103
ZmGRF4	GRMZM2G004619	ZmGRF13	GRMZM2G096709	1e-115
ZmGRF6	GRMZM2G124566	ZmGRF9	GRMZM2G045977	4e-84
ZmGRF7	GRMZM2G105335	ZmGRF12	GRMZM5G850129	5e-42
ZmGRF7	GRMZM2G105335	ZmGRF14	GRMZM2G067743	7e-42
ZmGRF12	GRMZM5G850129	ZmGRF14	GRMZM2G067743	1e-111
