# Supplementary material for: Genome-wide characterization and expression analysis of the growth-regulating factor family in Saccharum
Source: BMC Plant Biol. 2022 Nov 2;22:510. doi: 10.1186/s12870-022-03891-4 (PMC9628180; doi:10.1186/s12870-022-03891-4)
Supplement: Supplementary file 5 — Supplementary Material 5 [file 12870_2022_3891_MOESM5_ESM.xlsx]

## Sheet: Sheet1
Table S4. Gene duplications, number of transmembrane domains, and subcellular location of the GRFs among Saccharum spontaneum, maize, rice and sorghum.
Gene name	Gene ID	Gene duplicationsa	TMSb	PLc
SsGRF1	Sspon.01G0026220-1A	Dispersed	0	Nucl: 13
SsGRF2	Sspon.01G0024960-1A	WGD or Segmental	0	Nucl: 13
SsGRF3	Sspon.02G0007980-3D	WGD or Segmental	0	Chlo: 6, Nucl: 4, Cyto: 2
SsGRF4	Sspon.04G0023310-2C	Dispersed	0	Nucl: 13
SsGRF5	Sspon.04G0006300-1A	WGD or Segmental	0	Nucl: 11, Cyto: 3
SsGRF6	Sspon.08G0012220-1P	Dispersed	0	Nucl: 12, Chlo: 1
SsGRF7	Sspon.06G0015340-1A	Dispersed	0	Nucl: 13
SsGRF8	Sspon.05G0023450-1B	Dispersed	0	Nucl: 13
SsGRF9	Sspon.08G0017060-1A	WGD or Segmental	0	Nucl: 9, Pero: 4
SsGRF10	Sspon.08G0012220-1A	WGD or Segmental	0	Nucl: 12, Plas: 1
SbGRF1	Sobic.001G104500.1	Dispersed	0	Nucl: 13
SbGRF2	Sobic.001G139800.1	Dispersed	0	Nucl: 12, Cyto: 1
SbGRF3	Sobic.002G297800.1	Dispersed	0	Nucl: 7, Mito: 4, Cyto: 3
SbGRF4	Sobic.004G269900.1	WGD or Segmental	0	Nucl: 12, Chlo: 1
SbGRF5	Sobic.004G282601.1	Dispersed	0	Nucl: 11, Nucl_Plas: 7.5, Plas: 2
SbGRF6	Sobic.004G317000.1	WGD or Segmental	0	Nucl: 12, Chlo: 1
SbGRF7	Sobic.005G150900.1	Dispersed	0	Nucl: 13
SbGRF8	Sobic.006G203400.1	WGD or Segmental	0	Nucl: 14
SbGRF9	Sobic.010G013500.2	Dispersed	0	Nucl: 14
SbGRF10	Sobic.010G077200.1	WGD or Segmental	0	Nucl: 12, Plas: 1
ZmGRF1	GRMZM2G178261	WGD or Segmental	0	Nucl: 13
ZmGRF2	GRMZM2G018414	WGD or Segmental	0	Nucl: 14
ZmGRF3	GRMZM2G041223	WGD or Segmental	0	Nucl: 12, Chlo: 1
ZmGRF4	GRMZM2G004619	WGD or Segmental	0	Nucl: 7, Cyto: 3, Mito: 3
ZmGRF5	GRMZM2G099862	Dispersed	0	Nucl: 13
ZmGRF6	GRMZM2G124566	WGD or Segmental	0	Nucl: 11, Cyto: 3
ZmGRF7	GRMZM2G105335	WGD or Segmental	0	Nucl: 11, Chlo: 2
ZmGRF8	GRMZM5G853392	WGD or Segmental	0	Nucl: 11, Chlo: 2
ZmGRF9	GRMZM2G045977	WGD or Segmental	0	Nucl: 7, Cyto: 5, Mito: 2
ZmGRF10	GRMZM2G034876	WGD or Segmental	0	Nucl: 11, Chlo: 2
ZmGRF11	GRMZM2G098594	WGD or Segmental	0	Nucl: 11.5, Cyto_Nucl: 6.5, Pero: 2
ZmGRF12	GRMZM5G850129	WGD or Segmental	0	Nucl: 11, Chlo: 1, Cyto: 1
ZmGRF13	GRMZM2G096709	WGD or Segmental	0	Nucl: 6, Mito: 5, Cyto: 3
ZmGRF14	GRMZM2G067743	WGD or Segmental	0	Nucl: 10, Chlo: 1, Cyto: 1
ZmGRF15	GRMZM2G129147	WGD or Segmental	0	Nucl: 14
OsGRF1	LOC_Os02g53690.1	WGD or Segmental	0	Nucl: 13
OsGRF2	LOC_Os06g10310.1	WGD or Segmental	0	Nucl: 11, Chlo: 1, Cyto: 1
OsGRF3	LOC_Os04g51190.1	WGD or Segmental	0	Nucl: 13
OsGRF4	LOC_Os02g47280.1	WGD or Segmental	0	Nucl: 11, Chlo: 1, Cyto: 1
OsGRF5	LOC_Os06g02560.1	Dispersed	0	Nucl: 14
OsGRF6	LOC_Os03g51970.1	Dispersed	0	Nucl: 9, Chlo: 3, Mito: 1
OsGRF7	LOC_Os12g29980.1	Dispersed	0	Nucl: 14
OsGRF8	LOC_Os11g35030.1	Dispersed	0	Nucl: 14
OsGRF9	LOC_Os03g47140.1	Dispersed	0	Nucl: 14
OsGRF10	LOC_Os02g45570.1	WGD or Segmental	0	Nucl: 8.5, Cysk_Nucl: 5, Cyto: 2
OsGRF11	LOC_Os07g28430.1	Dispersed	0	Chlo: 6, Nucl: 6, Cyto: 2
OsGRF12	LOC_Os04g48510.1	WGD or Segmental	0	Chlo: 5, Mito: 5, Nucl: 3
Chlo Chloroplast,Cyto Cytoplasm,Nucl Nucleus, E.R. Endoplasmic reticulum.
a Gene duplications of the GRFs were identified by MCScanX software.
b Number of transmembrane domains possessed by AMTs, as predicted by TMHHM Server v.2.0 (https://services.healthtech.dtu.dk/service.php?TMHMM-2.0).
c Subcellular location of the AMT proteins predicted by WoLF PSORT (https://www.genscript.com/wolf-psort.html).
